# Supplementary material for: Investigating the Antimicrobial Efficacy of Cannabinoids and Their Derivatives Against Neisseria Gonorrhoeae by Computational Analysis
Source: Biology (Basel). 2025 Sep 15;14(9):1272. doi: 10.3390/biology14091272 (PMC12467043; doi:10.3390/biology14091272)
Supplement: Supplementary file 1 [file biology-14-01272-s001.zip]

Archive with 1 entries (1 files):
- biology-3786638-supplementary.pdf
